# Supplementary material for: Sphingosine Kinases at the Intersection of Pro-Inflammatory LPS and Anti-Inflammatory Endocannabinoid Signaling in BV2 Mouse Microglia Cells
Source: Int J Mol Sci. 2023 May 9;24(10):8508. doi: 10.3390/ijms24108508 (PMC10217805; doi:10.3390/ijms24108508)
Supplement: Supplementary file 1 [file ijms-24-08508-s001.zip]

Archive with 1 entries (1 files):
- ijms-2310187-supplementary.pdf
